# Supplementary material for: Reducing Emotional Distress with Open-Label Placebos: Assessing the Role of Motor Engagement in Pill Consumption
Source: Behav Sci (Basel). 2024 May 29;14(6):455. doi: 10.3390/bs14060455 (PMC11200763; doi:10.3390/bs14060455)
Supplement: Supplementary file 1 [file behavsci-14-00455-s001.zip]

Archive with 1 entries (1 files):
- behavsci-2975629-supplementary.pdf
